# Supplementary material for: Stressors, Barriers and Facilitators Faced by Australian Farmers When Transitioning to Retirement: A Scoping Review
Source: Int J Environ Res Public Health. 2023 Jan 31;20(3):2588. doi: 10.3390/ijerph20032588 (PMC9915984; doi:10.3390/ijerph20032588)
Supplement: Supplementary file 1 [file ijerph-20-02588-s001.zip]

Archive with 1 entries (1 files):
- ijerph-2114929-supplementary.pdf
